# Supplementary material for: Evaluating the impact of marketing interventions on sugar-free and sugar-sweetened soft drink sales and sugar purchases in a fast-food restaurant setting
Source: BMC Public Health. 2023 Aug 18;23:1578. doi: 10.1186/s12889-023-16395-z (PMC10439673; doi:10.1186/s12889-023-16395-z)
Supplement: Supplementary file 3 — Additional file 3: Legend for Tables B1 to B4. [file 12889_2023_16395_MOESM3_ESM.xlsx]

## Sheet: B1
Legend for Table B1 - Both Sites Sugar Free

## Sheet: B2
Legend for Table B2 - Both Sites Sugar Sweetened

## Sheet: B3
Legend for Table B3 - Both Sites Sugar Content from soft drink sales

## Sheet: B4
Legend for Table B4 - Both Sites Proportion change in sugar content from soft drink sales
