# Supplementary material for: Evaluating the impact of marketing interventions on sugar-free and sugar-sweetened soft drink sales and sugar purchases in a fast-food restaurant setting
Source: BMC Public Health. 2023 Aug 18;23:1578. doi: 10.1186/s12889-023-16395-z (PMC10439673; doi:10.1186/s12889-023-16395-z)
Supplement: Supplementary file 4 — Additional file 4: Tables B1 to B4. [file 12889_2023_16395_MOESM4_ESM.xlsx]

## Sheet: B1 Both Sites Sugar Free
Month	Volume for Sugar Free Drinks (ml)		% Change in Volume2		Average % Change in Volume		% Difference in Volume3	Average % Difference	Average Predicted Volume Dy Treatment Periods		Difference in Average Predicted Volume by Treatment period against Pre-introduction
	Control	Treatment	Control	Treatment	Control	Treatment	Treatment vs Control		Control	Treatment	Control	Treatment	Intervention Effect
0	1.71296e+06	1.20779e+06			0.755745	0.845544	-29.4912	-28.4328	1.92322e+06	1.3759e+06	0	0	0
1	1.71296e+06	1.20779e+06	0	0			-29.4912
2	1.72743e+06	1.21936e+06	0.844698	0.957856			-29.412
3	1.7419e+06	1.23093e+06	0.837622	0.948768			-29.3342
4	1.75637e+06	1.2425e+06	0.830665	0.939851			-29.2577
5	1.77084e+06	1.25407e+06	0.823821	0.9311			-29.1824
6	1.78531e+06	1.26563e+06	0.81709	0.92251			-29.1084
7	1.79978e+06	1.2772e+06	0.810468	0.914078			-29.0355
8	1.81425e+06	1.28877e+06	0.803952	0.905798			-28.9638
9	1.82872e+06	1.30034e+06	0.79754	0.897667			-28.8933
10	1.84319e+06	1.31191e+06	0.79123	0.889681			-28.8238
11	1.85766e+06	1.32348e+06	0.785018	0.881835			-28.7554
12	1.87213e+06	1.33505e+06	0.778904	0.874127			-28.6881
13	1.88659e+06	1.34662e+06	0.772884	0.866552			-28.6218
14	1.90106e+06	1.35819e+06	0.766956	0.859108			-28.5566
15	1.91553e+06	1.36975e+06	0.761119	0.85179			-28.4923
16	1.93e+06	1.38132e+06	0.75537	0.844596			-28.4289
17	1.94447e+06	1.39289e+06	0.749706	0.837522			-28.3666
18	1.95894e+06	1.40446e+06	0.744128	0.830566			-28.3051
19	1.97341e+06	1.41603e+06	0.738631	0.823724			-28.2445
20	1.98788e+06	1.4276e+06	0.733216	0.816994			-28.1849
21	2.00235e+06	1.43917e+06	0.727879	0.810374			-28.126
22	2.01682e+06	1.45074e+06	0.722619	0.803859			-28.0681
23	2.03129e+06	1.46231e+06	0.717435	0.797449			-28.0109
24	2.04576e+06	1.47387e+06	0.712324	0.79114			-27.9546
25	2.06023e+06	1.48544e+06	0.707286	0.78493			-27.899
26	2.0747e+06	1.49701e+06	0.702319	0.778817			-27.8443
27	2.08917e+06	1.50858e+06	0.69742	0.772798			-27.7903
28	2.10364e+06	1.52015e+06	0.69259	0.766872			-27.737
29	2.1181e+06	1.53172e+06	0.687826	0.761036			-27.6844
30	2.13257e+06	1.54329e+06	0.683128	0.755288			-27.6326
31	2.14704e+06	1.55486e+06	0.678493	0.749626			-27.5815
32	2.26275e+06	5.15349e+06	5.38916	231.445	5.38916	231.445	127.753	56.7465	2.26275e+06	5.15349e+06	0.176543	2.74554	2.569
33	2.52012e+06	4.66328e+06	11.3742	-9.5123	10.7934	-10.0123	85.0418		2.64881e+06	4.41817e+06	0.377276	2.21111	1.83383
34	2.77749e+06	4.17306e+06	10.2126	-10.5123			50.2457				-1	-1
35	2.27136e+06	2.78878e+06	-18.2227	-33.1718	-18.2227	-33.1718	22.7804		2.27136e+06	2.78878e+06	0.181018	1.02688	0.845859
36	2.91425e+06	2.85339e+06	28.3044	2.31672	28.3044	2.31672	-2.08844		2.91425e+06	2.85339e+06	0.515298	1.07383	0.558536

## Sheet: B2 Both Sites Sugar Sweetened
Month	Volume for Sugar Swetened Drinks (ml)						% Change in Volume due to Time Trend		Average % Change in Volume due to Time Trend		% Difference in Time Trend	Average % Difference in Time Trend	% Change in Effect of Previous Volume		Average % Change in Effect of Previous Volume		% Difference in Previous Volume	Average % Difference in Previous Volume	% Change in Predicted Volume		Average % Change in Predicted Volume		% Difference in Predicted Volume	Average % Difference in Predicted Volume	Average Predicted Volume by Treatment Periods		Difference in Average Predicted Volume by Treatment period against Pre-introduction
	Control			Treatment			Control	Treatment	Control	Treatment	Treatment vs Control		Control	Treatment	Control	Treatment	Treatment vs Control		Control	Treatment	Control	Treatment	Treatment vs Control		Control	Treatment	Control	Treatment	Intervention Effect
	Time Trend1	Effect of Past Volume2	Predicted3	Time Trend1	Effect of Past Volume2	Predicted3
Intercept	20701560			1.82767e+07					-0.173586	-0.44053		-14.958			-0.632019	-0.682252		-15.4456			-0.660567	-0.706722		-15.2523	4.18754e+07	3.55332e+07	0	0	0
1
2	20701560	2.69141e+07	4.76156e+07	1.82767e+07	2.00532e+07	3.83299e+07					-11.7133						-25.4919						-19.5015
3	2.06665e+07	2.53684e+07	4.60349e+07	1.8201e+07	2.08262e+07	3.90272e+07	-0.169433	-0.414409			-11.93		-5.74306	3.85481			-17.905		-3.31985	1.81913			-15.2226
4	2.06314e+07	2.50207e+07	4.56521e+07	1.81252e+07	2.08047e+07	3.89299e+07	-0.169721	-0.416134			-12.1473		-1.37061	-0.103199			-16.8501		-0.831492	-0.249142			-14.7248
5	2.05963e+07	2.16219e+07	4.22182e+07	1.80495e+07	1.79875e+07	3.6037e+07	-0.170009	-0.417873			-12.3655		-13.584	-13.5412			-16.809		-7.52184	-7.43118			-14.6412
6	2.05613e+07	1.81262e+07	3.86875e+07	1.79738e+07	1.59892e+07	3.39629e+07	-0.170299	-0.419626			-12.5843		-16.1672	-11.1093			-11.7898		-8.36305	-5.75527			-12.2121
7	2.05262e+07	1.53556e+07	3.58818e+07	1.7898e+07	1.3739e+07	3.1637e+07	-0.170589	-0.421394			-12.804		-15.285	-14.0731			-10.528		-7.25212	-6.8484			-11.8299
8	2.04911e+07	1.97901e+07	4.02812e+07	1.78223e+07	1.56869e+07	3.35091e+07	-0.170881	-0.423178			-13.0243		28.8781	14.1775			-20.7337		12.2606	5.91745			-16.8119
9	2.0456e+07	1.81071e+07	3.85631e+07	1.77465e+07	1.59777e+07	3.37243e+07	-0.171173	-0.424976			-13.2454		-8.50431	1.85426			-11.7597		-4.26523	0.642017			-12.5478
10	2.0421e+07	2.0703e+07	4.1124e+07	1.76708e+07	1.84123e+07	3.60831e+07	-0.171467	-0.42679			-13.4673		14.3369	15.2371			-11.0649		6.64084	6.9944			-12.2579
11	2.03859e+07	2.22374e+07	4.26233e+07	1.75951e+07	1.93893e+07	3.69844e+07	-0.171761	-0.428619			-13.69		7.41141	5.30652			-12.8077		3.64583	2.49788			-13.2297
12	2.03508e+07	2.23631e+07	4.27139e+07	1.75193e+07	2.07681e+07	3.82875e+07	-0.172057	-0.430464			-13.9134		0.565198	7.11116			-7.1322		0.212583	3.52329			-10.3631
13	2.03157e+07	2.80872e+07	4.8403e+07	1.74436e+07	2.3693e+07	4.11366e+07	-0.172353	-0.432325			-14.1376		25.5963	14.0833			-15.6451		13.3189	7.44134			-15.0123
14	2.02807e+07	2.91566e+07	4.94372e+07	1.73678e+07	2.47406e+07	4.21084e+07	-0.172651	-0.434202			-14.3625		3.8072	4.42153			-15.1458		2.13677	2.3625			-14.8245
15	2.02456e+07	2.16556e+07	4.19012e+07	1.72921e+07	1.93837e+07	3.66758e+07	-0.17295	-0.436096			-14.5883		-25.7266	-21.6522			-10.4909		-15.2437	-12.9015			-12.4707
16	2.02105e+07	1.87485e+07	3.8959e+07	1.72164e+07	1.64201e+07	3.36364e+07	-0.173249	-0.438006			-14.8148		-13.424	-15.2892			-12.4193		-7.02157	-8.2871			-13.662
17	2.01754e+07	1.94478e+07	3.96232e+07	1.71406e+07	1.56371e+07	3.27778e+07	-0.17355	-0.439933			-15.0421		3.72981	-4.76817			-19.5943		1.70489	-2.55282			-17.2764
18	2.01404e+07	1.83827e+07	3.8523e+07	1.70649e+07	1.5219e+07	3.22838e+07	-0.173852	-0.441877			-15.2702		-5.47698	-2.67428			-17.2102		-2.77672	-1.50688			-16.196
19	2.01053e+07	1.69737e+07	3.7079e+07	1.69891e+07	1.41465e+07	3.11356e+07	-0.174154	-0.443838			-15.4991		-7.66456	-7.04698			-16.6565		-3.74847	-3.55663			-16.0289
20	2.00702e+07	1.86308e+07	3.87011e+07	1.69134e+07	1.50745e+07	3.19879e+07	-0.174458	-0.445817			-15.7288		9.76299	6.56005			-19.0885		4.37462	2.7373			-17.3462
21	2.00351e+07	1.70746e+07	3.71097e+07	1.68377e+07	1.47466e+07	3.15843e+07	-0.174763	-0.447813			-15.9593		-8.35326	-2.17499			-13.6339		-4.11193	-1.26176			-14.8894
22	2.00001e+07	2.10268e+07	4.10269e+07	1.67619e+07	1.78311e+07	3.4593e+07	-0.175069	-0.449828			-16.1907		23.1471	20.9162			-15.1986		10.5557	9.5259			-15.6822
23	1.9965e+07	2.17734e+07	4.17383e+07	1.66862e+07	1.86783e+07	3.53645e+07	-0.175376	-0.45186			-16.4228		3.55038	4.75136			-14.215		1.73412	2.23016			-15.2711
24	1.99299e+07	2.05139e+07	4.04438e+07	1.66104e+07	1.81151e+07	3.47255e+07	-0.175684	-0.453911			-16.6557		-5.78436	-3.01522			-11.6937		-3.10153	-1.8067			-14.1389
25	1.98948e+07	2.72174e+07	4.71123e+07	1.65347e+07	2.2881e+07	3.94157e+07	-0.175993	-0.455981			-16.8895		32.6779	26.3091			-15.9326		16.4882	13.5064			-16.3367
26	1.98598e+07	2.52507e+07	4.51105e+07	1.6459e+07	2.07098e+07	3.71687e+07	-0.176304	-0.45807			-17.1241		-7.22595	-9.48914			-17.9834		-4.24898	-5.70065			-17.6051
27	1.98247e+07	2.18376e+07	4.16623e+07	1.63832e+07	1.81509e+07	3.45342e+07	-0.176615	-0.460178			-17.3595		-13.517	-12.3557			-16.8821		-7.64394	-7.08818			-17.1093
28	1.97896e+07	2.31085e+07	4.28981e+07	1.63075e+07	1.89313e+07	3.52388e+07	-0.176928	-0.462305			-17.5958		5.81974	4.29928			-18.0764		2.96627	2.04035			-17.8546
29	1.97545e+07	2.16337e+07	4.13882e+07	1.62317e+07	1.78183e+07	3.40501e+07	-0.177241	-0.464452			-17.8328		-6.38215	-5.879			-17.6361		-3.51972	-3.37331			-17.73
30	1.97195e+07	1.72985e+07	3.70179e+07	1.6156e+07	1.48784e+07	3.10344e+07	-0.177556	-0.466619			-18.0708		-20.039	-16.4996			-13.9903		-10.5592	-8.85664			-16.164
31	1.96844e+07	1.67166e+07	3.6401e+07	1.60803e+07	1.35399e+07	2.96202e+07	-0.177872	-0.468807			-18.3096		-3.36354	-8.99602			-19.0034		-1.66653	-4.55689			-18.6282
32	1.60202e+07	1.87042e+07	3.47245e+07	1.08864e+07	1.51647e+07	2.60511e+07	-18.6145	-32.2997	-18.6145	-32.2997	-32.0461	-32.0461	11.8899	12	11.8899	12	-18.9237	-18.9237	-4.60577	-12.0495	-4.60577	-12.0495	-24.9777	-24.9777	3.70179e+07	3.10344e+07	-0.115999	-0.126609	-0.01061
33	2.1784e+07	1.8165e+07	3.9949e+07	1.6745e+07	1.37831e+07	3.05281e+07	35.9783	53.816	31.2186	44.4016	-23.1318	-20.5398	-2.88297	-9.11089	0.410463	-4.10128	-24.123	-25.1457	15.0458	17.1854	15.5789	18.3932	-23.5825	-22.4344	3.55627e+07	2.78356e+07	-0.150749	-0.21663	-0.0658809
34	2.75478e+07	1.88378e+07	4.63857e+07	2.26036e+07	1.39083e+07	3.65119e+07	26.4588	34.9873			-17.9478		3.7039	0.908334			-26.1684		16.1121	19.601			-21.2863				-1	-1
35	1.12634e+07	2.40596e+07	3.53231e+07	7.92715e+06	1.90975e+07	2.70247e+07	-59.1132	-64.9297	-59.1132	-64.9297	-29.6204	-29.6204	27.7198	37.3105	27.7198	37.3105	-20.6243	-20.6243	-23.8492	-25.9839	-23.8492	-25.9839	-23.4929	-23.4929	3.9949e+07	3.05281e+07	-0.0460031	-0.140858	-0.0948548
36	3.04936e+07	1.80694e+07	4.8563e+07	2.30583e+07	1.38719e+07	3.69302e+07	170.731	190.878	170.731	190.878	-24.383	-24.383	-24.8975	-27.3629	-24.8975	-27.3629	-23.2299	-23.2299	37.4823	36.6538	37.4823	36.6538	-23.9539	-23.9539	4.63857e+07	3.65119e+07	0.107706	0.0275426	-0.0801629

## Sheet: B3 Both Sites Sugar Purchases
Month	Sugar Purchased (gm per ml sold)						% Change in Purchased due to Time Trend		Average % Change in Purchased due to Time Trend		% Change in Effect of Previous Purchased		Average % Change in Effect of Previous Purchased		% Change in Predicted Purchased		Average % Change in Predicted Purchased		% Difference in Predicted Purchased	Average % Difference in Predicted Purchased by Intervention periods	Average % Difference in Predicted Purchased by blocks	Average Predicted Purchased By Blocks		Difference in Average Predicted Purchased between Blocks			Average Predicted Purchased By Treatment Periods		Difference in Average Predicted Purchased by Treatment period against Pre-introduction
	Control			Treatment			Control	Treatment	Control	Treatment	Control	Treatment	Control	Treatment	Control	Treatment	Control	Treatment	Treatment vs Control			Control	Treatment	Control	Treatment	Intervention effect	Control	Treatment	Control	Treatment	Intervention Effect	Intervention Effect in gms per ml
	Time Trend	Effect of Past Purchases	Predicted	Time Trend	Effect of Past Purchases	Predicted
0	0.0361353			0.035495					0.15034	0.196618			0.39286	0.336748			0.286036	0.273662		-1.06575	-1.06575	0.0871261	0.0861976	0.0146562	-0.0486956	-0.0633519	0.0871261	0.0861976	0	0
1
2	0.0361353	0.0476572	0.0837925	0.035495	0.0479356	0.0834306													-0.431967
3	0.0361908	0.0479634	0.0841542	0.0355667	0.047449	0.0830157	0.153548	0.202127			0.64243	-1.0151			0.431601	-0.497238			-1.35282
4	0.0362463	0.048368	0.0846143	0.0356385	0.0478055	0.083444	0.153312	0.201719			0.84364	0.751391			0.546762	0.515893			-1.38311
5	0.0363018	0.049513	0.0858148	0.0357102	0.0491484	0.0848586	0.153078	0.201313			2.36717	2.80906			1.41872	1.6953			-1.11416
6	0.0363573	0.0505998	0.0869571	0.035782	0.049713	0.085495	0.152844	0.200909			2.19508	1.14869			1.33117	0.749846			-1.68145
7	0.0364128	0.0515404	0.0879531	0.0358537	0.0514256	0.0872793	0.15261	0.200506			1.85881	3.44505			1.14544	2.08712			-0.766091
8	0.0364682	0.0512604	0.0877287	0.0359255	0.0511787	0.0871041	0.152378	0.200105			-0.543153	-0.480236			-0.255202	-0.200757			-0.711925
9	0.0365237	0.0512318	0.0877556	0.0359972	0.0507563	0.0867535	0.152146	0.199705			-0.0557724	-0.825171			0.0306579	-0.402468			-1.14184
10	0.0365792	0.0509837	0.0875629	0.0360689	0.0506994	0.0867683	0.151915	0.199307			-0.48442	-0.112198			-0.219578	0.0170571			-0.907388
11	0.0366347	0.050022	0.0866567	0.0361407	0.049622	0.0857627	0.151685	0.198911			-1.88628	-2.12503			-1.03492	-1.15899			-1.03161
12	0.0366902	0.0487061	0.0853963	0.0362124	0.0477246	0.083937	0.151455	0.198516			-2.63055	-3.82382			-1.45444	-2.12879			-1.70886
13	0.0367457	0.0479232	0.0846689	0.0362842	0.047651	0.0839352	0.151226	0.198123			-1.60736	-0.154179			-0.85179	-0.00218747			-0.866601
14	0.0368012	0.0468895	0.0836906	0.0363559	0.0467634	0.0831193	0.150997	0.197731			-2.15715	-1.8627			-1.15543	-0.971999			-0.682635
15	0.0368566	0.0480477	0.0849043	0.0364277	0.0476709	0.0840986	0.15077	0.197341			2.47015	1.94066			1.45025	1.17814			-0.949021
16	0.0369121	0.050353	0.0872651	0.0364994	0.0491708	0.0856702	0.150543	0.196952			4.79788	3.14629			2.78049	1.86877			-1.82766
17	0.0369676	0.0504931	0.0874607	0.0365712	0.0502973	0.0868685	0.150316	0.196565			0.278267	2.29106			0.224146	1.39871			-0.677142
18	0.0370231	0.0519008	0.0889239	0.0366429	0.0511504	0.0877933	0.150091	0.196179			2.78799	1.69614			1.67301	1.06467			-1.27143
19	0.0370786	0.0524897	0.0895682	0.0367147	0.0520114	0.0887261	0.149866	0.195795			1.13451	1.68332			0.72456	1.06246			-0.940221
20	0.0371341	0.0520383	0.0891724	0.0367864	0.0520616	0.088848	0.149642	0.195412			-0.859908	0.0964979			-0.441985	0.137428			-0.363708
21	0.0371895	0.0521933	0.0893829	0.0368581	0.0511501	0.0880082	0.149418	0.195031			0.29789	-1.75093			0.236062	-0.945229			-1.53793
22	0.037245	0.0511692	0.0884143	0.0369299	0.05022	0.0871499	0.149195	0.194652			-1.96207	-1.81838			-1.08364	-0.975315			-1.43011
23	0.0373005	0.0504686	0.0877691	0.0370016	0.0497937	0.0867954	0.148973	0.194274			-1.36926	-0.848744			-0.729693	-0.406764			-1.10945
24	0.037356	0.0502664	0.0876224	0.0370734	0.049494	0.0865674	0.148751	0.193897			-0.400652	-0.601874			-0.167164	-0.26263			-1.20402
25	0.0374115	0.0495178	0.0869293	0.0371451	0.0486895	0.0858346	0.14853	0.193522			-1.48933	-1.62553			-0.791062	-0.846503			-1.25923
26	0.037467	0.0489391	0.0864061	0.0372169	0.0484214	0.0856383	0.14831	0.193148			-1.16858	-0.55052			-0.601837	-0.228696			-0.888556
27	0.0375225	0.0494711	0.0869936	0.0372886	0.0487267	0.0860154	0.14809	0.192775			1.08705	0.630502			0.6799	0.440274			-1.12445
28	0.0375779	0.0500131	0.087591	0.0373604	0.0493433	0.0867037	0.147871	0.192405			1.09555	1.26543			0.686794	0.800261			-1.01302
29	0.0376334	0.0502939	0.0879273	0.0374321	0.0498994	0.0873315	0.147653	0.192035			0.561472	1.12683			0.383937	0.724031			-0.677663
30	0.0376889	0.0521329	0.0898218	0.0375038	0.051302	0.0888059	0.147435	0.191667			3.65652	2.81098			2.15461	1.68829			-1.13106
31	0.0377444	0.0531406	0.090885	0.0375756	0.0525939	0.0901695	0.147218	0.1913			1.93299	2.5182			1.18369	1.53552			-0.787278
32	0.0383442	0.0524146	0.0907589	0.0282431	0.052266	0.0805091	1.58923	-24.8366	1.58923	-24.8366	-1.36617	-0.623529	-1.36617	-0.623529	-0.138799	-10.7136	-0.138799	-10.7136	-11.2934	-11.2934	-7.18199	0.088403	0.0820001				0.0907589	0.0805091	0.0416956	-0.0659939	-0.107689	-0.0102498
33	0.0370715	0.0523478	0.0894193	0.0322859	0.046563	0.0788489	-3.31918	14.3142	-3.37616	13.418	-0.12749	-10.9114	-0.565807	-5.97678	-1.47593	-2.06208	-1.74354	1.22486	-11.8212	-8.88622							0.0885202	0.0806277	0.0160005	-0.0646181	-0.0806186	-0.00789249
34	0.0357988	0.0518222	0.087621	0.0363287	0.0460778	0.0824064	-3.43313	12.5218			-1.00412	-1.04217			-2.01114	4.51181			-5.95127										-1	-1	0	0
35	0.0371024	0.0505559	0.0876583	0.0356594	0.0475671	0.0832265	3.64145	-1.84228	3.64145	-1.84228	-2.44344	3.23226	-2.44344	3.23226	0.0426306	0.995163	0.0426306	0.995163	-5.0558	-5.0558							0.0876583	0.0832265	0.00610878	-0.0344684	-0.0405772	-0.00443183
36	0.035961	0.0505966	0.0865577	0.0369586	0.0480512	0.0850098	-3.07628	3.64337	-3.07628	3.64337	0.0805404	1.01774	0.0805404	1.01774	-1.25562	2.14273	-1.25562	2.14273	-1.78824	-1.78824							0.0865577	0.0850098	-0.00652414	-0.0137797	-0.00725555	-0.00154786
																	-0.967773	-1.0252

## Sheet: B4 Both Sites Proportion Change
Month	Proportion Change1		Percentage Equivalent2		Average Percentage		Difference in Percentage Points3	Average Difference by Intervention periods	Average Difference by Blocks	Difference in Average Percentage by Treatment period against Pre-introduction			Calculated grams per ml		Average Predicted Purchased By Treatment Periods		Difference in Average Predicted Purchased by Treatment period against Pre-introduction
	Control	Treatment	Control	Treatment	Control	Treatment	Treatment vs Control	-0.07679	-0.07679	Control	Treatment	Intervention Effect	Control	Treatment	Control	Treatment	Control	Treatment	Intervention Effect	Intervention Effect in gms per ml
0	0.0052815	0.0007501			0.28449	0.2077				0	0	0	0.0361353	0.035495	0.0381517	0.0362701	0	0	0
1
2	0.0051243	0.000134	0.51243	0.0134			-0.49903						0.0363205	0.0354997
3	0.0049671	0.000268	0.49671	0.0268			-0.46991						0.0365009	0.0355093
4	0.0048099	0.000402	0.48099	0.0402			-0.44079						0.0366765	0.0355235
5	0.0046527	0.000536	0.46527	0.0536			-0.41167						0.0368471	0.0355426
6	0.0044955	0.00067	0.44955	0.067			-0.38255						0.0370128	0.0355664
7	0.0043383	0.000804	0.43383	0.0804			-0.35343						0.0371733	0.035595
8	0.0041811	0.000938	0.41811	0.0938			-0.32431						0.0373288	0.0356284
9	0.0040239	0.001072	0.40239	0.1072			-0.29519						0.037479	0.0356666
10	0.0038667	0.001206	0.38667	0.1206			-0.26607						0.0376239	0.0357096
11	0.0037095	0.00134	0.37095	0.134			-0.23695						0.0377635	0.0357574
12	0.0035523	0.001474	0.35523	0.1474			-0.20783						0.0378976	0.0358101
13	0.0033951	0.001608	0.33951	0.1608			-0.17871						0.0380263	0.0358677
14	0.0032379	0.001742	0.32379	0.1742			-0.14959						0.0381494	0.0359302
15	0.0030807	0.001876	0.30807	0.1876			-0.12047						0.0382669	0.0359976
16	0.0029235	0.00201	0.29235	0.201			-0.09135						0.0383788	0.03607
17	0.0027663	0.002144	0.27663	0.2144			-0.06223						0.038485	0.0361473
18	0.0026091	0.002278	0.26091	0.2278			-0.03311						0.0385854	0.0362296
19	0.0024519	0.002412	0.24519	0.2412			-0.00399						0.03868	0.036317
20	0.0022947	0.002546	0.22947	0.2546			0.02513						0.0387687	0.0364095
21	0.0021375	0.00268	0.21375	0.268			0.05425						0.0388516	0.0365071
22	0.0019803	0.002814	0.19803	0.2814			0.08337						0.0389285	0.0366098
23	0.0018231	0.002948	0.18231	0.2948			0.11249						0.0389995	0.0367177
24	0.0016659	0.003082	0.16659	0.3082			0.14161						0.0390645	0.0368309
25	0.0015087	0.003216	0.15087	0.3216			0.17073						0.0391234	0.0369493
26	0.0013515	0.00335	0.13515	0.335			0.19985						0.0391763	0.0370731
27	0.0011943	0.003484	0.11943	0.3484			0.22897						0.0392231	0.0372023
28	0.0010371	0.003618	0.10371	0.3618			0.25809						0.0392638	0.0373369
29	0.0008799	0.003752	0.08799	0.3752			0.28721						0.0392983	0.037477
30	0.0007227	0.003886	0.07227	0.3886			0.31633						0.0393267	0.0376226
31	0.0005655	0.00402	0.05655	0.402			0.34545						0.0393489	0.0377738
32	0.00531105	-0.100119	0.531105	-10.0119	0.531105	-10.0119	-10.543	-10.543	-0.41191	0.246615	-10.2196	-10.4662	0.0395579	0.033992	0.0395579	0.033992	0.0368577	-0.0628103	-0.099668	-0.00556597
33	-0.00880793	-0.0308692	-0.880793	-3.08692	-1.58674	0.375568	-2.20613	1.96231		-1.87123	0.167868	2.0391	0.0392095	0.0329427	0.03876	0.0335748	0.0159439	-0.0743109	-0.0902547	-0.0051852
34	-0.0229269	0.0383806	-2.29269	3.83806			6.13075			-0.28449	-0.2077		0.0383106	0.034207			-1	-1		0
35	0.00139177	0.0125415	0.139177	1.25415	0.139177	1.25415	1.11498	1.11498		-0.145313	1.04645	1.19177	0.0383639	0.034636	0.0383639	0.034636	0.00556014	-0.0450529	-0.0506131	-0.00372785
36	-0.0121541	0.0222845	-1.21541	2.22845	-1.21541	2.22845	3.44386	3.44386		-1.4999	2.02075	3.52065	0.0378976	0.0354079	0.0378976	0.0354079	-0.00666156	-0.0237724	-0.0171108	-0.00248973
