# Supplementary material for: Evaluating the impact of marketing interventions on sugar-free and sugar-sweetened soft drink sales and sugar purchases in a fast-food restaurant setting
Source: BMC Public Health. 2023 Aug 18;23:1578. doi: 10.1186/s12889-023-16395-z (PMC10439673; doi:10.1186/s12889-023-16395-z)
Supplement: Supplementary file 13 — Additional file 13: Legend for Tables D1 to D4. [file 12889_2023_16395_MOESM13_ESM.xlsx]

## Sheet: D1
Legend for Table D1 - Treatment Sugar Free

## Sheet: D2
Legend for Table D2 - Treatment Sugar Sweetened

## Sheet: D3
Legend for Table D3 Treatment Sugar Purchased

## Sheet: D4
Legend for Table D4 Treatment Proportion Change
