# Supplementary material for: Evaluating the impact of marketing interventions on sugar-free and sugar-sweetened soft drink sales and sugar purchases in a fast-food restaurant setting
Source: BMC Public Health. 2023 Aug 18;23:1578. doi: 10.1186/s12889-023-16395-z (PMC10439673; doi:10.1186/s12889-023-16395-z)
Supplement: Supplementary file 14 — Additional file 14: Tables D1 to D4. [file 12889_2023_16395_MOESM14_ESM.xlsx]

## Sheet: D1 Treatment Sugar Free
Month	Volume of Sugar Free Drinks (ml)1	% Change in Volume2	Average % Change in Volume3	Average Volume4
0	1209175		0.822592	1.39145e+06
1	1.22057e+06	0.942132
2	1.23196e+06	0.933339
3	1.24335e+06	0.924708
4	1.25474e+06	0.916236
5	1.26614e+06	0.907917
6	1.27753e+06	0.899748
7	1.28892e+06	0.891725
8	1.30031e+06	0.883844
9	1.3117e+06	0.8761
10	1.3231e+06	0.868491
11	1.33449e+06	0.861014
12	1.34588e+06	0.853663
13	1.35727e+06	0.846438
14	1.36866e+06	0.839333
15	1.38006e+06	0.832347
16	1.39145e+06	0.825476
17	1.40284e+06	0.818718
18	1.41423e+06	0.812069
19	1.42562e+06	0.805528
20	1.43702e+06	0.799091
21	1.44841e+06	0.792756
22	1.4598e+06	0.786521
23	1.47119e+06	0.780383
24	1.48258e+06	0.77434
25	1.49398e+06	0.76839
26	1.50537e+06	0.762531
27	1.51676e+06	0.756761
28	1.52815e+06	0.751077
29	1.53954e+06	0.745478
30	1.55094e+06	0.739961
31	1.56233e+06	0.734526
32	5.16357e+06	230.505	230.505	3.44266e+06
33	4.7e+06	-8.97763	-9.42037
34	4.23644e+06	-9.8631
35	2.67016e+06	-36.9716	-36.9716
36	2.91565e+06	9.19378	9.19378

## Sheet: D2 Treatment Sugar Sweetened
Month	Volume of Sugar Sweetened Drinks (ml)			% Change in Volume based on Time Trend	% Change in Effect of Previous Volume	% Change in Predicted volume	Average % Change in Volume due to Time Trend	Average % Change in Effect of Previous Volume	Average % Change in Predicted Volume
	Time Trend1	Effect of Previous Actual Volume2	Predicted Volume3 (Current + Effect of Previous Volume)
Intercept	16707258						-0.472206	-0.682252	-0.730163
1
2	16707258	2.17887e+07	3.84959e+07
3	1.66334e+07	2.26286e+07	3.9262e+07	-0.442277	3.85481	1.98987
4	1.65595e+07	2.26052e+07	3.91647e+07	-0.444242	-0.103199	-0.247682
5	1.64856e+07	1.95442e+07	3.60298e+07	-0.446224	-13.5412	-8.00446
6	1.64117e+07	1.7373e+07	3.37847e+07	-0.448224	-11.1093	-6.23129
7	1.63378e+07	1.49281e+07	3.12659e+07	-0.450242	-14.0731	-7.4555
8	1.62639e+07	1.70445e+07	3.33084e+07	-0.452279	14.1775	6.53278
9	1.619e+07	1.73605e+07	3.35505e+07	-0.454334	1.85426	0.727013
10	1.61161e+07	2.00058e+07	3.61219e+07	-0.456407	15.2371	7.66413
11	1.60422e+07	2.10674e+07	3.71096e+07	-0.4585	5.30652	2.7344
12	1.59683e+07	2.25655e+07	3.85339e+07	-0.460612	7.11116	3.83794
13	1.58944e+07	2.57435e+07	4.16379e+07	-0.462743	14.0833	8.05546
14	1.58205e+07	2.68818e+07	4.27023e+07	-0.464895	4.42153	2.55624
15	1.57467e+07	2.10613e+07	3.68079e+07	-0.467066	-21.6522	-13.8034
16	1.56728e+07	1.78412e+07	3.35139e+07	-0.469258	-15.2892	-8.94916
17	1.55989e+07	1.69905e+07	3.25893e+07	-0.47147	-4.76817	-2.75882
18	1.5525e+07	1.65361e+07	3.20611e+07	-0.473703	-2.67428	-1.62098
19	1.54511e+07	1.53708e+07	3.08219e+07	-0.475958	-7.04698	-3.86508
20	1.53772e+07	1.63791e+07	3.17563e+07	-0.478234	6.56005	3.03174
21	1.53033e+07	1.60229e+07	3.13262e+07	-0.480532	-2.17499	-1.35449
22	1.52294e+07	1.93743e+07	3.46037e+07	-0.482853	20.9162	10.4624
23	1.51555e+07	2.02948e+07	3.54503e+07	-0.485195	4.75136	2.4467
24	1.50816e+07	1.96829e+07	3.47645e+07	-0.487561	-3.01522	-1.93461
25	1.50077e+07	2.48613e+07	3.9869e+07	-0.48995	26.3091	14.683
26	1.49338e+07	2.25021e+07	3.7436e+07	-0.492362	-9.48914	-6.10251
27	1.48599e+07	1.97218e+07	3.45818e+07	-0.494798	-12.3557	-7.62421
28	1.47861e+07	2.05697e+07	3.53558e+07	-0.497259	4.29928	2.23818
29	1.47122e+07	1.93604e+07	3.40726e+07	-0.499744	-5.879	-3.62935
30	1.46383e+07	1.6166e+07	3.08043e+07	-0.502254	-16.4996	-9.59212
31	1.45644e+07	1.47117e+07	2.92761e+07	-0.504789	-8.99602	-4.96097
32	9.60467e+06	1.64771e+07	2.60818e+07	-34.0537	12	-10.911	-34.0537	12	-10.911
33	1.55622e+07	1.49759e+07	3.05381e+07	62.0273	-9.11089	17.0859	50.1547	-4.10128	18.5199
34	2.15197e+07	1.5112e+07	3.66317e+07	38.282	0.908334	19.9539
35	6.21232e+06	2.07503e+07	2.69626e+07	-71.132	37.3105	-26.3953	-71.132	37.3105	-26.3953
36	2.1805e+07	1.50724e+07	3.68774e+07	250.996	-27.3629	36.7722	250.996	-27.3629	36.7722

## Sheet: D3 Treatment Sugar Purchases
Month	Sugar Content Purchased (gm per ml sold)			% Change in Time Trend	% Change in Effect of Previous Content	% Change in Predicted Content	Average % Change in Sugar content due to Time Trend	Average % Change in Effect of Previous Sugar Content	Average % Change in Predicted Content	Average % Change in Predicted Content	Average Sugar Purchased	% ChangeAverage Sugar Purchased
	Time Trend	Effect of Previous Actual Content	Predicted Content (Current + Effect of Previous Content)
Intercept	0.0382721						0.204675	0.336748	0.272541	0.272541	0.08619	-4.89793
1
2	0.0382721	0.0451235	0.0833956
3	0.0383527	0.0446655	0.0830182	0.21065	-1.0151	-0.452576
4	0.0384333	0.0450011	0.0834344	0.210207	0.751391	0.501375
5	0.0385139	0.0462652	0.0847791	0.209766	2.80906	1.61172
6	0.0385946	0.0467966	0.0853912	0.209327	1.14869	0.721953
7	0.0386752	0.0484088	0.087084	0.20889	3.44505	1.98239
8	0.0387558	0.0481763	0.0869321	0.208454	-0.480236	-0.17438
9	0.0388364	0.0477788	0.0866152	0.20802	-0.825171	-0.364557
10	0.038917	0.0477252	0.0866422	0.207589	-0.112198	0.0311878
11	0.0389977	0.046711	0.0857087	0.207159	-2.12503	-1.07748
12	0.0390783	0.0449249	0.0840032	0.20673	-3.82382	-1.98991
13	0.0391589	0.0448556	0.0840145	0.206304	-0.154179	0.0135179
14	0.0392395	0.0440201	0.0832596	0.205879	-1.8627	-0.89854
15	0.0393201	0.0448744	0.0841945	0.205456	1.94066	1.12287
16	0.0394008	0.0462862	0.085687	0.205035	3.14629	1.77268
17	0.0394814	0.0473467	0.0868281	0.204615	2.29106	1.33167
18	0.039562	0.0481498	0.0877118	0.204198	1.69614	1.01774
19	0.0396426	0.0489603	0.0886029	0.203781	1.68332	1.01598
20	0.0397232	0.0490075	0.0887308	0.203367	0.0964979	0.144313
21	0.0398039	0.0481494	0.0879533	0.202954	-1.75093	-0.876209
22	0.0398845	0.0472739	0.0871584	0.202543	-1.81838	-0.903797
23	0.0399651	0.0468727	0.0868378	0.202134	-0.848744	-0.367853
24	0.0400457	0.0465905	0.0866363	0.201726	-0.601874	-0.232036
25	0.0401263	0.0458332	0.0859595	0.20132	-1.62553	-0.781109
26	0.040207	0.0455809	0.0857878	0.200915	-0.55052	-0.199746
27	0.0402876	0.0458683	0.0861558	0.200513	0.630502	0.428975
28	0.0403682	0.0464487	0.0868169	0.200111	1.26543	0.767273
29	0.0404488	0.0469721	0.0874209	0.199712	1.12683	0.695739
30	0.0405294	0.0482925	0.0888219	0.199314	2.81098	1.60259
31	0.0406101	0.0495086	0.0901186	0.198917	2.5182	1.45991
32	0.031228	0.0491999	0.0804278	-23.1029	-0.623529	-10.7534	-23.1029	-0.623529	-10.7534	-1.02234	0.0819685
33	0.0350926	0.0438315	0.0789241	12.3756	-10.9114	-1.86967	11.6942	-5.97678	1.22411
34	0.0389573	0.0433747	0.082332	11.0127	-1.04217	4.31788
35	0.0384024	0.0447767	0.083179	-1.42443	3.23226	1.02884	-1.42443	3.23226	1.02884
36	0.0397471	0.0452324	0.0849795	3.50184	1.01774	2.16461	3.50184	1.01774	2.16461

## Sheet: D4 Treatment Proportion Change
Month	Proportion Change1	Percentage Equivalent2	Average % change3	Average % change by blocks	Difference in Average % change by blocks
Intercept	0.00075023	0.075023	0.275993	0.275993	-1.37007
1
2	0.00075023	0.075023
3	0.00088421	0.088421
4	0.00101819	0.101819
5	0.00115217	0.115217
6	0.00128615	0.128615
7	0.00142013	0.142013
8	0.00155411	0.155411
9	0.00168809	0.168809
10	0.00182207	0.182207
11	0.00195605	0.195605
12	0.00209003	0.209003
13	0.00222401	0.222401
14	0.00235799	0.235799
15	0.00249197	0.249197
16	0.00262595	0.262595
17	0.00275993	0.275993
18	0.00289391	0.289391
19	0.00302789	0.302789
20	0.00316187	0.316187
21	0.00329585	0.329585
22	0.00342983	0.342983
23	0.00356381	0.356381
24	0.00369779	0.369779
25	0.00383177	0.383177
26	0.00396575	0.396575
27	0.00409973	0.409973
28	0.00423371	0.423371
29	0.00436769	0.436769
30	0.00450167	0.450167
31	0.00463565	0.463565
32	-0.0995036	-9.95036	-3.02538	-1.09408
33	-0.0302538	-3.02538	0.437103
34	0.0389959	3.89959
35	0.0131572	1.31572	1.31572
36	0.0229004	2.29004	2.29004
